# Supplementary material for: Hospitalization for Oral Health-Related Conditions of the Australian Ageing Population: Two Decades of Analysis
Source: Geriatrics (Basel). 2021 Dec 22;7(1):2. doi: 10.3390/geriatrics7010002 (PMC8788296; doi:10.3390/geriatrics7010002)
Supplement: Supplementary file 1 [file geriatrics-07-00002-s001.zip]

Archive with 1 entries (1 files):
- geriatrics-1496452-supplementary.pdf
